# Supplementary material for: Ancient rivers shaped the current genetic diversity of the wood mouse (Apodemus speciosus) on the islands of the Seto Inland Sea, Japan
Source: Zoological Lett. 2022 Jun 21;8:9. doi: 10.1186/s40851-022-00193-3 (PMC9210816; doi:10.1186/s40851-022-00193-3)
Supplement: Supplementary file 2 — Additional file 2. Random primers used in the first round of PCR. [file 40851_2022_193_MOESM2_ESM.xlsx]

## Sheet: Sheet1
Additional file 2. Random primers used in the 1st PCR
Primer name	Sequence[ 5' - 3’]	Primer name	Sequence[ 5' - 3’]
NE10_301	TAAGAGACAGAAA	NE10_333	TAAGAGACAGGAA
NE10_302	TAAGAGACAGAAC	NE10_334	TAAGAGACAGGAC
NE10_303	TAAGAGACAGAAG	NE10_335	TAAGAGACAGGAG
NE10_304	TAAGAGACAGAAT	NE10_336	TAAGAGACAGGAT
NE10_305	TAAGAGACAGACA	NE10_337	TAAGAGACAGGCA
NE10_306	TAAGAGACAGACC	NE10_338	TAAGAGACAGGCC
NE10_307	TAAGAGACAGACG	NE10_339	TAAGAGACAGGCG
NE10_308	TAAGAGACAGACT	NE10_340	TAAGAGACAGGCT
NE10_309	TAAGAGACAGAGA	NE10_341	TAAGAGACAGGGA
NE10_310	TAAGAGACAGAGC	NE10_342	TAAGAGACAGGGC
NE10_311	TAAGAGACAGAGG	NE10_343	TAAGAGACAGGGG
NE10_312	TAAGAGACAGAGT	NE10_344	TAAGAGACAGGGT
NE10_313	TAAGAGACAGATA	NE10_345	TAAGAGACAGGTA
NE10_314	TAAGAGACAGATC	NE10_346	TAAGAGACAGGTC
NE10_315	TAAGAGACAGATG	NE10_347	TAAGAGACAGGTG
NE10_316	TAAGAGACAGATT	NE10_348	TAAGAGACAGGTT
NE10_317	TAAGAGACAGCAA	NE10_349	TAAGAGACAGTAA
NE10_318	TAAGAGACAGCAC	NE10_350	TAAGAGACAGTAC
NE10_319	TAAGAGACAGCAG	NE10_351	TAAGAGACAGTAG
NE10_320	TAAGAGACAGCAT	NE10_352	TAAGAGACAGTAT
NE10_321	TAAGAGACAGCCA	NE10_353	TAAGAGACAGTCA
NE10_322	TAAGAGACAGCCC	NE10_354	TAAGAGACAGTCC
NE10_323	TAAGAGACAGCCG	NE10_355	TAAGAGACAGTCG
NE10_324	TAAGAGACAGCCT	NE10_356	TAAGAGACAGTCT
NE10_325	TAAGAGACAGCGA	NE10_357	TAAGAGACAGTGA
NE10_326	TAAGAGACAGCGC	NE10_358	TAAGAGACAGTGC
NE10_327	TAAGAGACAGCGG	NE10_359	TAAGAGACAGTGG
NE10_328	TAAGAGACAGCGT	NE10_360	TAAGAGACAGTGT
NE10_329	TAAGAGACAGCTA	NE10_361	TAAGAGACAGTTA
NE10_330	TAAGAGACAGCTC	NE10_362	TAAGAGACAGTTC
NE10_331	TAAGAGACAGCTG	NE10_363	TAAGAGACAGTTG
NE10_332	TAAGAGACAGCTT	NE10_364	TAAGAGACAGTTT
