# Supplementary material for: Ancient rivers shaped the current genetic diversity of the wood mouse (Apodemus speciosus) on the islands of the Seto Inland Sea, Japan
Source: Zoological Lett. 2022 Jun 21;8:9. doi: 10.1186/s40851-022-00193-3 (PMC9210816; doi:10.1186/s40851-022-00193-3)
Supplement: Supplementary file 3 — Additional file 3. Geographic coordinates for samples examined in this study. [file 40851_2022_193_MOESM3_ESM.xlsx]

## Sheet: オリジナル
Additional file 3. Geographic coordinates for samples examined in this study
Specimen code	Coordinates1	Sampling locality
FACT100	133.23289,34.45467	Fukuyama University, South
FACT110	133.21145,34.39118	Mukaishima 1
FACT111	133.21145,34.39118	Mukaishima 1
FACT11	133.23385,34.45734	Fukuyama University, East
FACT120	133.23289,34.45467	Fukuyama University, South
FACT121	133.23289,34.45467	Fukuyama University, South
FACT134	133.23289,34.45467	Fukuyama University, South
FACT155	133.22936,34.45688	Fukuyama University, Central
FACT157	133.16183,34.34684	Innnoshima 1
FACT158	133.20015,34.31047	Innnoshima 2
FACT159	133.08804,34.26471	Ikuchijima 1
FACT164	133.09277,34.27619	Ikuchijima 2
FACT165	133.09277,34.27619	Ikuchijima 2
FACT173	133.07797,34.27342	Ikuchijima 3
FACT174	133.07797,34.27342	Ikuchijima 3
FACT188	132.99384,34.26377	Ohmishima 1
FACT190	132.99646,34.26456	Ohmishima 2
FACT192	133.02648,34.21060	Ohmishima 3
FACT194	133.02648,34.21060	Ohmishima 3
FACT203	133.08626,34.21919	Hakatajima 1
FACT210	133.07560,34.21290	Hakatajima 3
FACT215	133.07538,34.22316	Hakatajima 4
FACT216	133.07538,34.22316	Hakatajima 4
FACT217	133.07538,34.22316	Hakatajima 4
FACT218	133.07567,34.16052	Ohshima 1
FACT228	133.07567,34.16052	Ohshima 1
FACT230	133.05329,34.13865	Ohshima 2
FACT231	133.05329,34.13865	Ohshima 2
FACT24	133.16183,34.34684	Innnoshima 1
FACT265	132.92165,34.03322	Tamagawa, Imabari
FACT266	132.92165,34.03322	Tamagawa, Imabari
FACT268	132.92165,34.03322	Tamagawa, Imabari
FACT269	132.92165,34.03322	Tamagawa, Imabari
FACT270	132.92165,34.03322	Tamagawa, Imabari
FACT271	132.92165,34.03322	Tamagawa, Imabari
FACT273	132.92165,34.03322	Tamagawa, Imabari
FACT276	132.92165,34.03322	Tamagawa, Imabari
FACT284	132.92165,34.03322	Tamagawa, Imabari
FACT296	132.84158,34.18158	Ohsakishimojima 1
FACT298	132.84158,34.18158	Ohsakishimojima 1
FACT299	132.84158,34.18158	Ohsakishimojima 1
FACT301	132.71017,34.19771	Kamikamagarijima 1
FACT304	132.71017,34.19771	Kamikamagarijima 1
FACT309	132.66383,34.18739	Shimokamagarijima 1
FACT310	132.66383,34.18739	Shimokamagarijima 1
FACT337	132.82501,34.18690	Ohsakishimojima 2
FACT338	132.82501,34.18690	Ohsakishimojima 2
FACT347	132.74633,34.18652	Kamikamagarijima 2
FACT348	132.74633,34.18652	Kamikamagarijima 2
FACT352	132.66197,34.18618	Shimokamagarijima 2
FACT353	132.66197,34.18618	Shimokamagarijima 2
FACT65	133.23289,34.45467	Fukuyama University, South
FACT68	133.22771,34.45621	Fukuyama University, West
FACT88	133.23289,34.45467	Fukuyama University, South
FACT89	133.23289,34.45467	Fukuyama University, South
FACT95	133.23289,34.45467	Fukuyama University, South
FACT96	133.23289,34.45467	Fukuyama University, South
HS2222	134.10081,33.85899	Mt. Tsurugi, Tokushima
HS2223	134.10081,33.85899	Mt. Tsurugi, Tokushima
HS2797	134.10081,33.85899	Mt. Tsurugi, Tokushima
HS2798	134.10081,33.85899	Mt. Tsurugi, Tokushima
HS310	134.10081,33.85899	Mt. Tsurugi, Tokushima
HS53	132.99283,33.04850	Saga, Kurose, Kochi
KKE2019-11	132.68224,34.24477	Kawajiri, Kure
KKE2019-15	132.51052,34.12013	Kurahashijima 1
KKE2019-16	132.51052,34.12013	Kurahashijima 1
KKE2019-17	132.51052,34.12013	Kurahashijima 1
KKE2019-1	132.40766,34.23435	Etajima 1
KKE2019-20	132.48111,34.27131	Etajima 2
KKE2019-21	132.48111,34.27131	Etajima 2
KKE2019-25	132.40766,34.23435	Etajima 1
KKE2019-2	132.51052,34.12013	Kurahashijima 1
KKE2019-5	132.68224,34.24477	Kawajiri, Kure
KKE2019-6	132.68224,34.24477	Kawajiri, Kure
KKE2019-8	132.68224,34.24477	Kawajiri, Kure
YT2004-Ap17	133.20540,34.37479	Mukaishima 3
YT2004-Ap18	133.20540,34.37479	Mukaishima 3
YT2004-Ap1	133.20540,34.37479	Mukaishima 3
YT2004-Ap2	133.20839,34.31414	Innnoshima 3
YT2004-Ap65	133.04097,34.16478	Ohshima 3
YT2004-Ap9	133.17691,34.31733	Innnoshima 4
YT2005-1-Ap1	133.17636,34.43171	Kurihara, Onomichi
YT2005-1-Ap2	133.17636,34.43171	Kurihara, Onomichi
YT2005-1-Ap4	133.17636,34.43171	Kurihara, Onomichi
YT2005-Ap43	133.02902,34.26484	Ohmishima 5
YT2006-Ap12	132.86183,34.21203	Ohsakikamijima 1
YT2006-Ap15	132.89225,34.24038	Ohsakikamijima 2
YT2006-Ap91	132.66618,34.19684	Shimokamagarijima 3
YT2006-Apo13	132.86183,34.21203	Ohsakikamijima 1
YT2006-Apo14	132.86183,34.21203	Ohsakikamijima 1
YT2006-Apo16	132.89225,34.24038	Ohsakikamijima 2
YT2006-Apo51	132.71591,34.19762	Kamikamagarijima 3
1: Approximate coordinates captured in QGIS
